# Supplementary material for: Influence of Obesity in Children with Supracondylar Humeral Fractures Requiring Surgical Treatment at a Tertiary Pediatric Trauma Center
Source: Healthcare (Basel). 2023 Jun 16;11(12):1783. doi: 10.3390/healthcare11121783 (PMC10298723; doi:10.3390/healthcare11121783)
Supplement: Supplementary file 1 [file healthcare-11-01783-s001.zip]

Archive with 1 entries (1 files):
- healthcare-2384044-supplementary.pdf
